# Supplementary material for: Genetic Predisposition and Mitochondrial Dysfunction in Sudden Cardiac Death: Role of MCU Complex Genetic Variations
Source: Cells. 2025 May 16;14(10):728. doi: 10.3390/cells14100728 (PMC12109842; doi:10.3390/cells14100728)
Supplement: Supplementary file 1 [file cells-14-00728-s001.zip]

Archive with 1 entries (1 files):
- cells-3637635-supplementary.xlsx
