# Supplementary material for: Genetic Predisposition and Mitochondrial Dysfunction in Sudden Cardiac Death: Role of MCU Complex Genetic Variations
Source: Cells. 2025 May 16;14(10):728. doi: 10.3390/cells14100728 (PMC12109842; doi:10.3390/cells14100728)
Supplement: Supplementary file 1 [file cells-14-00728-s001.zip › cells-3637635-supplementary.xlsx]

## Sheet: S1
The specific methods for DNA extraction, PCR reactions and genotyping 1. Primer Design The dye-labeling fluorophores (5'FAM/5'HEX) assigned by the indel variants were based on the expected length of the amplified product. The 400 bp sequences, extracted both upstream and downstream the variants, were used to primer design, and primers were forbidden to design at any SNP sites with a MAF greater t…

## Sheet: S2
Table S2. Publicly available MR Base GWAS catalog used for bidirectional Two-sample Mendelian randomization study
Initial MR analysis
Exposure	Data source	ID*	Number of Cases/Controls	Sex	Year	Population
Essential MCU regulator, mitochondrial（SMDT1）	Sun BB	prot-a-2776	3301	Males and Females	2018	European
Outcome	Data source	ID*	Number of Cases/Controls	Sex	Year	Population
Cardiovascular diseases	FinnGen	finn-b-I9_CVD	107684/111108	Males and Females	2021	European
Coronary atherosclerosis	FinnGen	finn-b-I9_CORATHER	23363/187840	Males and Females	2021	European
Cardiomyopathy	FinnGen	finn-b-I9_CARDMYO	3100/156711	Males and Females	2021	European
Myocardial infarction	FinnGen	finn-b-I9_MI	12801/187840	Males and Females	2021	European
Reverse causation MR analysis
Exposure	Data source	ID*	Number of Cases/Controls	Sex	Year	Population
Cardiovascular diseases	FinnGen	finn-b-I9_CVD	107684/111108	Males and Females	2021	European
Coronary atherosclerosis	FinnGen	finn-b-I9_CORATHER	23363/187840	Males and Females	2021	European
Cardiomyopathy	FinnGen	finn-b-I9_CARDMYO	3100/156711	Males and Females	2021	European
Myocardial infarction	FinnGen	finn-b-I9_MI	12801/187840	Males and Females	2015	European
Outcome	Data source	ID*	Number of Cases/Controls	Sex	Year	Population
Essential MCU regulator, mitochondrial（SMDT1）	Sun BB	prot-a-2776	3301	Males and Females	2018	European
*MR Base GWAS Catalog accession number

## Sheet: S3
Table S3. Specific information of candidate Indel variants based on five databases.
Gencode Id	Gene Symbol	Variant Id	SNP Id	Merged into	GTEx	Variant type	Molecular consequences	Clinical Significance	1000G MAF	Publications (PMIDs)	Notes	3D score	3D interacting gene number(except for its gene):	Enhancer	Promoter	TFBS	Motif	Ensembl MAF	Ensembl MAF (1000GCHB/CHS, gnomAD)	Ensembl_genotype data	RegulomeDB Rank	RegulomeDB Score	Haploreg (Core 15-state model)	Haploreg (25-state model using 12 imputed marks)	Haploreg (histone&DNase)	JASPAR CORE 2022 number
ENSG00000183172.8	SMDT1	chr22_42218817_C_CTGT_b38	rs34979382			Indel	delGTT / dupGTT	Not Reported in ClinVar	dupGTT=0.3770	0	selected	14.73	LOC388906 and other 8	36	1	0	0	0.377	0.301/ 0.352	1	1f	0.22271	0	0	1	2，1
ENSG00000005059.15	MCUB	chr4_109630152_CTTTTT_C_b38	rs5860983		1	Indel	chr4:109630153-109630157	MCUB : Intron Variant	0	0	selected	10.95	SEC24B and other 4	16	0	0	0	0.717	0.717	1	1f	0.19549	0	0	1	4, 1
ENSG00000183172.8	SMDT1	chr22_42068820_G_GCTGGAATTAGCAAAACTAACAC_b38	rs140490511			Indel	delGGAATTAGC(A)4CTAACACCT / dupGGAATTAGC(A)4...CACCT	Not Reported in ClinVar	dupGGAATTAGC(A)4CTAACACCT=0.8502	0	selected	5.15	WBP2NL and other 10	13	0	0	0	0.333	0.165/0.138	1	1f	0.55436	0	0	1,3 fetal 1,4	3，9
ENSG00000107745.17	MICU1	chr10_73062985_G_GCCC_b38	rs10634037		1	Indel	chr10:73062986-73062989	P4HA1 : Intron Variant	0	0	selected	5.74	NUDT13 and other 6	10	0	1	0	0.32	0.32/0.329	1	1f	0.77667	0	0	1	3, 6
ENSG00000165487.13	MICU2	chr13_21371493_CTAAA_C_b38	rs35568799	rs10580013	1	Indel	chr13:21371494-21371499	MIPEPP3 : Intron Variant	0	0	selected	4.05	LINC00539 and other 2	8	0	0	0	0.32	0.320/0.224	1			0	0	1	2, 3
ENSG00000005059.15	MCUB	chr4_109572693_C_CACTTG_b38	rs10643067		1	Indel	chr4:109572694-109572697	MCUB : Intron Variant	0	0	selected	3.88	SEC24B and other 4	2	0	0	1	0.087	0.087/0.1	1	1a	0.61	0	0	0	4, 9
ENSG00000183172.8	SMDT1	chr22_42042420_TTCTTCTACTTGAGTCA_T_b38	rs138898504	rs59575728		Indel	delACTTGAGTCA(TCT)2 / dupACTTGAGTCA(TCT)2	Not Reported in ClinVar	delACTTGAGTCA(TCT)2=0.5585	1	selected	3.5	WBP2NL and other 10	0	0	1	0	0.441	0.427/0.424	1	X	X	0	0	0	4，1
ENSG00000165487.13	MICU2	chr13_21600793_C_CTATTATTAT_b38	rs10622847		2	Indel	chr13:21600794-21600812	MICU2 : Intron Variant	0	0	selected	3.14	MICU2	8	0	0	0	0.388	0.388/0.324	1	6	0.28784	0	0	1，4	3, 5
ENSG00000165487.13	MICU2	chr13_21422624_CATT_C_b38	rs35073080		1	Indel	chr13:21422625-21422636	ZDHHC20 : Intron Variant	0	0	selected	2.61	LINC00539 and other 2	5	0	0	0	0.316	0.316/0.224	1	1f	0.64667	0	0	1	4, 1
ENSG00000155970.11	MICU3	chr8_17120218_T_TTTGA_b38	rs141829526	rs10680396	1	Indel	chr8:17120219-17120220	MICU3 : Intron Variant	0	0	selected	2.28	MICU3 and other 2	0	0	0	0	0.21	0.204/0.21	1	7	0.51392	0	0	0	2, 20
ENSG00000107745.17	MICU1	chr10_72985344_A_AGTTT_b38	rs10670351		1	Indel	chr10:72985345-72985347	None	0	0	selected	1.96	PLA2G12B,OIT3	0	0	2	0	0.34	0.34/0.248	1	1f	0.55436	0	0	0	3, 3
ENSG00000183172.8	SMDT1	chr22_41266252_T_TAGCCCTGAAGCAACCAC_b38	rs148776501	rs139522		Indel	insCCTGAAGCAACCACAGC / insCCTGAGC	Not Reported in ClinVar	insCCTGAAGCAACCACAGC=0.7282	0	selected	0.89	CHADL and other 3	5	0	0	1	0.272	0.272/0.195	1	X	X
